# Supplementary material for: Identification and Validation of a PPP1R12A-Related Five-Gene Signature Associated With Metabolism to Predict the Prognosis of Patients With Prostate Cancer
Source: Front Genet. 2021 Aug 13;12:703210. doi: 10.3389/fgene.2021.703210 (PMC8414655; doi:10.3389/fgene.2021.703210)
Supplement: Supplementary file 1 [file Data_Sheet_1.ZIP]

Archive with 7 entries (6 files):
- Supplementary Material/
- Supplementary Material/Supplementary Table 1 - A  list of 51 PPP1R12A interactive proteins.xlsx
- Supplementary Material/Supplementary Table 2 - The acquired 41 metabolism pathway gene sets.xlsx
- Supplementary Material/Supplementary Table 3 - The extracted 948 metabolism-related genes.xlsx
- Supplementary Material/Supplementary Table 4 - The overlapping candidate genes from the intersection.xlsx
- Supplementary Material/Supplementary Table 5 - The regression coefficients of the five genes from univariate Cox regression.xlsx
- Supplementary Material/Supplementary_Figures.docx
