# Supplementary material for: Identification and Validation of a PPP1R12A-Related Five-Gene Signature Associated With Metabolism to Predict the Prognosis of Patients With Prostate Cancer
Source: Front Genet. 2021 Aug 13;12:703210. doi: 10.3389/fgene.2021.703210 (PMC8414655; doi:10.3389/fgene.2021.703210)
Supplement: Supplementary file 1 [file Data_Sheet_1.ZIP › Supplementary Material/Supplementary Table 1 - A list of 51 PPP1R12A interactive proteins.xlsx]

## Sheet: Feuil1
Accession	Accession	GeneSymbol	Name
sp|O14974|MYPT1_HUMAN	O14974	PPP1R12A	Protein phosphatase 1 regulatory subunit 12A OS=Homo sapiens GN=PPP1R12A PE=1 SV=1	PPP1R12A protein was used as bait
sp|P08670|VIME_HUMAN	P08670	VIM	Vimentin OS=Homo sapiens GN=VIM PE=1 SV=4
sp|P62140|PP1B_HUMAN	P62140	PPP1CB	Serine/threonine-protein phosphatase PP1-beta catalytic subunit OS=Homo sapiens GN=PPP1CB PE=1 SV=3
sp|Q13085|ACACA_HUMAN	Q13085	ACACA	Acetyl-CoA carboxylase 1 OS=Homo sapiens GN=ACACA PE=1 SV=2
sp|Q9Y3I0|RTCB_HUMAN	Q9Y3I0	RTCB	tRNA-splicing ligase RtcB homolog OS=Homo sapiens GN=RTCB PE=1 SV=1
sp|P02647|APOA1_HUMAN	P02647	APOA1	Apolipoprotein A-I OS=Homo sapiens GN=APOA1 PE=1 SV=1
sp|P17844|DDX5_HUMAN	P17844	DDX5	Probable ATP-dependent RNA helicase DDX5 OS=Homo sapiens GN=DDX5 PE=1 SV=1
sp|P30041|PRDX6_HUMAN	P30041	PRDX6	Peroxiredoxin-6 OS=Homo sapiens GN=PRDX6 PE=1 SV=3
sp|Q92499|DDX1_HUMAN	Q92499	DDX1	ATP-dependent RNA helicase DDX1 OS=Homo sapiens GN=DDX1 PE=1 SV=2
sp|Q9P0K7|RAI14_HUMAN	Q9P0K7	RAI14	Ankycorbin OS=Homo sapiens GN=RAI14 PE=1 SV=2
sp|P61626|LYSC_HUMAN	P61626	LYZ	Lysozyme C OS=Homo sapiens GN=LYZ PE=1 SV=1
sp|Q9H2D6|TARA_HUMAN	Q9H2D6	TRIOBP	TRIO and F-actin-binding protein OS=Homo sapiens GN=TRIOBP PE=1 SV=3
sp|P02545|LMNA_HUMAN	P02545	LMNA	Prelamin-A/C OS=Homo sapiens GN=LMNA PE=1 SV=1
sp|O14556|G3PT_HUMAN	O14556	GAPDHS	Glyceraldehyde-3-phosphate dehydrogenase, testis-specific OS=Homo sapiens GN=GAPDHS PE=1 SV=2
sp|O75223|GGCT_HUMAN	O75223	GGCT	Gamma-glutamylcyclotransferase OS=Homo sapiens GN=GGCT PE=1 SV=1
sp|P06733|ENOA_HUMAN	P06733	ENO1	Alpha-enolase OS=Homo sapiens GN=ENO1 PE=1 SV=2
sp|P02656|APOC3_HUMAN	P02656	APOC3	Apolipoprotein C-III OS=Homo sapiens GN=APOC3 PE=1 SV=1
tr|A0A087X1V9|A0A087X1V9_HUMAN	A0A087X1V9	IGKC	Beta-2-microglobulin OS=Homo sapiens GN=IGKC PE=1 SV=2
sp|P51991|ROA3_HUMAN	P51991	HNRNPA3	Heterogeneous nuclear ribonucleoprotein A3 OS=Homo sapiens GN=HNRNPA3 PE=1 SV=2
sp|O15523|DDX3Y_HUMAN	O15523	DDX3Y	ATP-dependent RNA helicase DDX3Y OS=Homo sapiens GN=DDX3Y PE=1 SV=2
sp|P05090|APOD_HUMAN	P05090	APOD	Apolipoprotein D (Fragment) OS=Homo sapiens GN=APOD PE=1 SV=1
sp|P27348|1433T_HUMAN	P27348	YWHAQ	14-3-3 protein theta (Fragment) OS=Homo sapiens GN=YWHAQ PE=1 SV=1
sp|Q02383|SEMG2_HUMAN	Q02383	SEMG2	Semenogelin-2 OS=Homo sapiens GN=SEMG2 PE=1 SV=1
tr|J3KPS3|J3KPS3_HUMAN	J3KPS3	ALDOA	Fructose-bisphosphate aldolase OS=Homo sapiens GN=ALDOA PE=1 SV=1
sp|Q9NR99|MXRA5_HUMAN	Q9NR99	MXRA5	Matrix-remodeling-associated protein 5 OS=Homo sapiens GN=MXRA5 PE=2 SV=3
tr|Q5K684|Q5K684_HUMAN	Q5K684	SERPINB3	SCCA1/SCCA2 fusion protein OS=Homo sapiens GN=SERPINB3 PE=1 SV=1
sp|Q6UWP8|SBSN_HUMAN	Q6UWP8	SBSN	Suprabasin OS=Homo sapiens GN=SBSN PE=1 SV=2
sp|P05089|ARGI1_HUMAN	P05089	ARG1	Arginase-1 OS=Homo sapiens GN=ARG1 PE=1 SV=2
tr|E7EMM4|E7EMM4_HUMAN	E7EMM4	ASAH1	Acid ceramidase OS=Homo sapiens GN=ASAH1 PE=1 SV=1
tr|H3BTN5|H3BTN5_HUMAN	H3BTN5	PKM	Pyruvate kinase (Fragment) OS=Homo sapiens GN=PKM PE=1 SV=1
RRRRRsp|Q99797|MIPEP_HUMAN	Q99797	MIPEP	REVERSED Mitochondrial intermediate peptidase OS=Homo sapiens GN=MIPEP PE=1 SV=2
tr|A0A0A0MTS7|A0A0A0MTS7_HUMAN	A0A0A0MTS7	TTN	Titin OS=Homo sapiens GN=TTN PE=1 SV=1
tr|E9PRA0|E9PRA0_HUMAN	E9PRA0	TMPRSS13	Transmembrane protease serine 13 OS=Homo sapiens GN=TMPRSS13 PE=3 SV=1
sp|Q8IV04|TB10C_HUMAN	Q8IV04	TBC1D10C	Carabin OS=Homo sapiens GN=TBC1D10C PE=1 SV=1
sp|P53999|TCP4_HUMAN	P53999	SUB1	Activated RNA polymerase II transcriptional coactivator p15 OS=Homo sapiens GN=SUB1 PE=1 SV=3
RRRRRsp|P0DKB5|TPBGL_HUMAN	P0DKB5	TPBGL	REVERSED Trophoblast glycoprotein-like OS=Homo sapiens GN=TPBGL PE=3 SV=1
tr|B0QXZ6|B0QXZ6_HUMAN	B0QXZ6	CBX6	Chromobox protein homolog 6 OS=Homo sapiens GN=CBX6 PE=1 SV=1
sp|Q13573|SNW1_HUMAN	Q13573	SNW1	SNW domain-containing protein 1 OS=Homo sapiens GN=SNW1 PE=1 SV=1
RRRRRtr|Q6NXR6|Q6NXR6_HUMAN	Q6NXR6	SETD3	REVERSED Histone-lysine N-methyltransferase setd3 OS=Homo sapiens GN=SETD3 PE=1 SV=1
RRRRRtr|G3V0I3|G3V0I3_HUMAN	G3V0I3	PARP11	REVERSED Poly [ADP-ribose] polymerase OS=Homo sapiens GN=PARP11 PE=4 SV=2
sp|Q9HCD5|NCOA5_HUMAN	Q9HCD5	NCOA5	Nuclear receptor coactivator 5 OS=Homo sapiens GN=NCOA5 PE=1 SV=2
sp|P12236|ADT3_HUMAN	P12236	SLC25A6	ADP/ATP translocase 3 OS=Homo sapiens GN=SLC25A6 PE=1 SV=4
sp|O15399|NMDE4_HUMAN	O15399	GRIN2D	Glutamate receptor ionotropic, NMDA 2D OS=Homo sapiens GN=GRIN2D PE=1 SV=2
RRRRRtr|K7EKR8|K7EKR8_HUMAN	K7EKR8	CLASRP	REVERSED CLK4-associating serine/arginine-rich protein OS=Homo sapiens GN=CLASRP PE=1 SV=1
RRRRRtr|I3L4N6|I3L4N6_HUMAN	I3L4N6	SLC12A4	REVERSED Solute carrier family 12 member 4 OS=Homo sapiens GN=SLC12A4 PE=1 SV=1
CSDE1_HUMAN	O75534	CSDE1	Cold shock domain-containing protein E1 OS=Homo sapiens GN=CSDE1 PE=1 SV=2
SMBP2_HUMAN	P38935	IGHMBP2	DNA-binding protein SMUBP-2 OS=Homo sapiens GN=IGHMBP2 PE=1 SV=3
COA6_HUMAN	Q5JTJ3	COA6	Cytochrome c oxidase assembly factor 6 homolog OS=Homo sapiens GN=COA6 PE=1 SV=1
A2ML1_HUMAN	A8K2U0	A2ML1	Alpha-2-macroglobulin-like protein 1 OS=Homo sapiens GN=A2ML1 PE=1 SV=3
FIBB_HUMAN	P02675	FGB	Fibrinogen beta chain OS=Homo sapiens GN=FGB PE=1 SV=2
PKHA6_HUMAN	Q9Y2H5	PLEKHA6	Pleckstrin homology domain-containing family A member 6 OS=Homo sapiens GN=PLEKHA6 PE=1 SV=4
KGP2_HUMAN	Q13237	PRKG2	cGMP-dependent protein kinase 2 OS=Homo sapiens GN=PRKG2 PE=1 SV=1
