# Supplementary material for: Identification and Validation of a PPP1R12A-Related Five-Gene Signature Associated With Metabolism to Predict the Prognosis of Patients With Prostate Cancer
Source: Front Genet. 2021 Aug 13;12:703210. doi: 10.3389/fgene.2021.703210 (PMC8414655; doi:10.3389/fgene.2021.703210)
Supplement: Supplementary file 1 [file Data_Sheet_1.ZIP › Supplementary Material/Supplementary Table 4 - The overlapping candidate genes from the intersection.xlsx]

## Sheet: Sheet1
15 common elements in "Metabolic gene" and "DEmRNA":
ACSL4
NT5C2
PDE5A
ADCY5
NT5E
DPYD
AOC3
AOX1
MBOAT1
PLPP3
PTGIS
PTGS2
ACER2
CP
CES1
2 common elements in "DEmRNA" and "Interactive gene":
MXRA5
LYZ
7 common elements in "Metabolic gene" and "Interactive gene":
ALDOA
PKM
ARG1
PRDX6
GGCT
ASAH1
ACACA
