# Supplementary material for: Identification and Validation of a PPP1R12A-Related Five-Gene Signature Associated With Metabolism to Predict the Prognosis of Patients With Prostate Cancer
Source: Front Genet. 2021 Aug 13;12:703210. doi: 10.3389/fgene.2021.703210 (PMC8414655; doi:10.3389/fgene.2021.703210)
Supplement: Supplementary file 1 [file Data_Sheet_1.ZIP › Supplementary Material/Supplementary Table 5 - The regression coefficients of the five genes from univariate Cox regression.xlsx]

## Sheet: Feuil1
Symbol	Coefficient	Hazard ratio	95% CI	P-value
PTGS2	-0.4619	0.6301	0.4103-0.9677	0.03487
PPP1R12A	-0.141	0.8685	0.5686-1.326	0.514
NT5E	-0.2915	0.7471	0.4881-1.144	0.1795
AOX1	-0.6051	0.546	0.3553-0.8393	0.005797
GGCT	0.3527	1.423	0.9301-2.177	0.104
